# Supplementary material for: Antimicrobial efficacy of chlorhexidine-treated surfaces against clinical isolates implicated in nosocomial infections
Source: J Med Microbiol. 2025 Jun 24;74(6):002025. doi: 10.1099/jmm.0.002025 (PMC12188002; doi:10.1099/jmm.0.002025)
Supplement: Uncited Table S1. [file jmm-74-02025-s002.xlsx]

## Sheet: Table S1 - Strain Designations
Table S1 - Bacterial strain information and screen identifiers
Row	Column	Strain	Code assigned in genomic experiments
A	1	Moraxella catarrhalis	62M
A	2	Klebsiella pneumoniae	626
A	3	Citrobacter	627
A	4	Moraxella catarrhalis	63M
A	5	Escherichia coli	662
A	6	Escherichia coli	68Ec
A	7	Bacillus	68BAR
A	8	Bacillus	68Ab
A	9	Pseudomonas aeruginosa	A11G
A	10	Pseudomonas aeruginosa	A11P
A	11	Escherichia coli BW25113	113
A	12	Unknown	G27
B	1	Enterobacter cloacae (CRE)	C805
B	2	Pseudomonas aeruginosa PAO1	PA01
B	3	Pseudomonas aeruginosa	C8068
B	4	Staphylococcus epidermidis	CTS
B	5	Coagulase negative Staph	O4
B	6	Coagulase negative Staph	64
B	7	Escherichia coli	A1
B	8	Pseudomonas aeruginosa	dA11
B	9	Klebsiella pneumoniae	A12
B	10	MRSA	A13
B	11	Pseudomonas aeruginosa	A14
B	12	Pseudomonas aeruginosa	A15
C	1	Pseudomonas aeruginosa	A18
C	2	Pseudomonas aeruginosa	A19
C	3	Enterobacter cloacae	A2eEnt
C	4	Enterobacter cloacae	A2eAT
C	5	Escherichia coli	A20
C	6	Coagulase negative Staph	A21
C	7	MRSA	A23
C	8	MRSA	A24
C	9	Escherichia coli	A25
C	10	Escherichia coli	A26
C	11	Escherichia coli	A27
C	12	Escherichia coli	A28Ec
D	1	Enterococcus	A28ent
D	2	Escherichia coli	A29
D	3	Escherichia coli	A3
D	4	Klebsiella pneumoniae	A30
D	5	Escherichia coli	A31Ec
D	6	Enterobacter cloacae	A31ent
D	7	MSSA	A4MRSA
D	8	Unknown	A4Pas
D	9	MSSA	A5
D	10	Enterococcus	A8
D	11	Coagulase negative Staph	C2
D	12	Coagulase negative Staph	C3
E	1	Enterobacter cloacae	EB6
E	2	Enterobacter cloacae	EB1
E	3	Moraxella catarrhalis	G2
E	4	Moraxella catarrhalis	G3
E	5	Unknown	C20
E	6	Haemophilus influenzae	H2
E	7	MSSA	H2MSSA
E	8	Haemophilus influenzae	H3Hinf
E	9	MRSA	H3MRSA
E	10	Haemophilus influenzae	H4
E	11	Enterobacter cloacae	HA1
E	12	Coagulase negative Staph	HC3
F	1	Haemophilus influenzae	H1
F	2	MRSA	I1
F	3	Pseudomonas aeruginosa	I2
F	4	MSSA	K1
F	5	MSSA	K2
F	6	MRSA	K3
F	7	Klebsiella pneumoniae	KP2
F	8	Klebsiella pneumoniae	KP3
F	9	Klebsiella pneumoniae	KP4
F	10	Klebsiella pneumoniae	KP1
F	11	MRSA	L1
F	12	MRSA	L3
G	1	Pseudomonas aeruginosa	dPS2
G	2	Pseudomonas aeruginosa	PS1
G	3	Enterobacter cloacae	VI2
G	4	Escherichia coli ATCC25922	922
G	5	Klebsiella pneumoniaee CRE	G26
G	6	Pseudomonas aeruginosa PA01	PA01
G	7	Pseudomonas aeruginosa PA01	PA01
G	8	Klebsiella pneumoniaee CRE	G304
G	9	Unknown	ATC6
G	10	Unknown	ATC6
G	11	Enterobacter cloacae (CRE)	G808
G	12	Haemophilus influenzae	HAE2
H	1	Unknown	G28
H	2	Unknown	G28
H	3	Staphylococcus epidermidis	SEP
H	4	Pseudomonas aeruginosa PA01	PA01
H	5	Staphylococcus aureus ATCC6538	538
H	6	Carbapenem resistant enterobacteriaceae	X1
H	7	Klebsiella pneumoniae	X2neu
H	8	Carbapenem resistant enterobacteriaceae	X2CPE
H	9	Klebsiella pneumoniae	X2Preo
H	10	Enterobacter cloacae	X3
H	11	Carbapenem resistant enterobacteriaceae	X4clo
H	12	Carbapenem resistant enterobacteriaceae	X4bac
Unknown - Stocks no longer available

## Sheet: Surface Survival
Row	Column	Code assigned in genomic experiments	Resistant/Sensitive on CHX Surface (R/S)	Description of partial resistances
A	1	62M	R
A	2	626	S			Key: Resistance is defined as colony growth across all three sets of repeated splash tests (CFU/mL). Sensitivity is defined as no growth across all three sets of repeated splash tests (CFU/mL)
A	3	627	S
A	4	63M	R
A	5	662	S
A	6	68Ec	S
A	7	68BAR	S
A	8	68Ab	S
A	9	A11G	R
A	10	A11P	Partial resistance	Resistance in 2 of 3 tests
A	11	113	S
A	12	G27	S
B	1	C805	S
B	2	PA01	S
B	3	C8068	S
B	4	CTS	R
B	5	O4	S
B	6	64	Partial resistance	Resistance in 1 of 3 tests
B	7	A1	S
B	8	dA11	Partial resistance	Resistance in 2 of 3 tests
B	9	A12	S
B	10	A13	S
B	11	A14	S
B	12	A15	S
C	1	A18	S
C	2	A19	S
C	3	A2eEnt	S
C	4	A2eAT	R
C	5	A20	S
C	6	A21	S
C	7	A23	S
C	8	A24	S
C	9	A25	S
C	10	A26	S
C	11	A27	Partial resistance	Resistance in 1 of 3 tests
C	12	A28Ec	S
D	1	A28ent	R
D	2	A29	S
D	3	A3	S
D	4	A30	Partial resistance	Resistance in 1 of 3 tests
D	5	A31Ec	S
D	6	A31ent	S
D	7	A4MRSA	S
D	8	A4Pas	S
D	9	A5	R
D	10	A8	S
D	11	C2	S
D	12	C3	R
E	1	EB6	S
E	2	EB1	S
E	3	G2	R
E	4	G3	S
E	5	C20	S
E	6	H2	S
E	7	H2MSSA	S
E	8	H3Hinf	S
E	9	H3MRSA	S
E	10	H4	S
E	11	HA1	S
E	12	HC3	S
F	1	H1	S
F	2	I1	S
F	3	I2	R
F	4	K1	S
F	5	K2	S
F	6	K3	S
F	7	KP2	S
F	8	KP3	S
F	9	KP4	S
F	10	KP1	S
F	11	L1	Partial resistance	Resistance in 2 of 3 tests
F	12	L3	S
G	1	dPS2	S
G	2	PS1	S
G	3	VI2	Partial resistance	Resistance in 1 of 3 tests
G	4	922	S
G	5	G26	S
G	6	PA01	S
G	7	PA01	S
G	8	G304	S
G	9	ATC6	S
G	10	ATC6	S
G	11	G808	R
G	12	HAE2	S
H	1	G28	S
H	2	G28	S
H	3	SEP	Partial resistance	Resistance in 1 of 3 tests
H	4	PA01	S
H	5	538	S
H	6	X1	S
H	7	X2neu	Partial resistance	Resistance in 1 of 3 tests
H	8	X2CPE	S
H	9	X2Preo	S
H	10	X3	S
H	11	X4clo	S
H	12	X4bac	S

## Sheet: MIC Values
Row	Column	Code assigned in genomic experiments	MIC Value (Solid) µM	MIC Value (Liquid) µM
A	1	62M	3	0.5
A	2	626	60	5
A	3	627	3	0.5
A	4	63M	1.2	0.5
A	5	662	10	3
A	6	68Ec	20	10
A	7	68BAR	20	10
A	8	68Ab	1.2	0.5
A	9	A11G	3	0.5
A	10	A11P	3	0.5
A	11	113	5	0.5
A	12	G27	80	0.5
B	1	C805	5	3
B	2	PA01	4	0.1
B	3	C8068	0.5	0.5
B	4	CTS	15	10
B	5	O4	15	10
B	6	64	15	10
B	7	A1	80	0.5
B	8	dA11	3	0.5
B	9	A12	4	0.5
B	10	A13	3	0.5
B	11	A14	0.5	0.5
B	12	A15	60	0.5
C	1	A18	10	0.1
C	2	A19	3	0.1
C	3	A2eEnt	60	10
C	4	A2eAT	60	10
C	5	A20	10	0.5
C	6	A21	1.5	0.5
C	7	A23	80	1
C	8	A24	80	0.5
C	9	A25	25	1
C	10	A26	25	0.5
C	11	A27	10	1
C	12	A28Ec	5	0.5
D	1	A28ent	3	1
D	2	A29	10	0.5
D	3	A3	10	0.5
D	4	A30	25	5
D	5	A31Ec	25	0.5
D	6	A31ent	60	10
D	7	A4MRSA	3	0.5
D	8	A4Pas	80	0.5
D	9	A5	3	0.5
D	10	A8	60	10
D	11	C2	15	10
D	12	C3	1.2	0.5
E	1	EB6	4	0.5
E	2	EB1	10	5
E	3	G2	3	0.5
E	4	G3	0.8	0.5
E	5	C20	10	5
E	6	H2	5	0.5
E	7	H2MSSA	20	10
E	8	H3Hinf	3	0.5
E	9	H3MRSA	20	10
E	10	H4	4	0.5
E	11	HA1	10	1
E	12	HC3	1.2	0.5
F	1	H1	4	0.5
F	2	I1	3	0.5
F	3	I2	10	0.5
F	4	K1	3	0.5
F	5	K2	3	0.5
F	6	K3	80	0.5
F	7	KP2	1.5	0.5
F	8	KP3	60	5
F	9	KP4	10	3
F	10	KP1	60	5
F	11	L1	3	0.5
F	12	L3	3	0.5
G	1	dPS2	30	1
G	2	PS1	10	0.1
G	3	VI2	30	10
G	4	922	10	0.5
G	5	G26	60	5
G	6	PA01	10	0.1
G	7	PA01	4	0.1
G	8	G304	25	3
G	9	ATC6	4	0.5
G	10	ATC6	4	0.5
G	11	G808	10	3
G	12	HAE2	4	0.5
H	1	G28	30	0.5
H	2	G28	30	0.5
H	3	SEP	3	0.5
H	4	PA01	4	0.1
H	5	538	3	0.5
H	6	X1	3	0.5
H	7	X2neu	3	0.5
H	8	X2CPE	60	5
H	9	X2Preo	0.8	0.5
H	10	X3	10	3
H	11	X4clo	10	3
H	12	X4bac	4	1
